# Supplementary material for: Symbiosis of Arbuscular Mycorrhizal Fungi and Robinia pseudoacacia L. Improves Root Tensile Strength and Soil Aggregate Stability
Source: PLoS One. 2016 Apr 11;11(4):e0153378. doi: 10.1371/journal.pone.0153378 (PMC4827865; doi:10.1371/journal.pone.0153378)
Supplement: S1 Dataset — (XLSX) [file pone.0153378.s001.xlsx]

## Sheet: biomass
	root fresh	shoot fresh	root/shoot ratio
RI	8.7021	23.0659	0.377271
RI	13.1489	27.571	0.476911
RI	11.3442	24.6132	0.460899
RI	12.4524	24.7663	0.502796
RI	12.4222	24.607	0.504824
RI	11.3458	24.4555	0.463937
GV	5.005	14.6974	0.340536
GV	6.32112	16.0149	0.394702
GV	6.8921	17.2436	0.39969
GV	6.8724	17.4052	0.394848
GV	6.8323	17.3244	0.394374
GV	6.6744	16.6463	0.400954
CK	2.4045	5.1479	0.467084
CK	2.8913	5.6083	0.515539
CK	3.1231	5.9257	0.527043
CK	3.2123	6.1667	0.520911
CK	3.1244	5.9228	0.527521
CK	2.8943	5.6541	0.511894
aver
RI	11.5693	24.8465	0.46444
GV	6.43289	16.5553	0.387518
CK	2.94165	5.73758	0.511665
std
RI	1.56996	1.47408	0.0466235
GV	0.731199	1.05259	0.0231875
CK	0.294238	0.353622	0.0226977

## Sheet: mycorrhiza
treatment	colonization(%)
RI	81
RI	74
RI	83
RI	76
RI	82
RI	79
GV	69
GV	67
GV	76
GV	72
GV	74
GV	67
CK	0
CK	0
CK	0
CK	0
CK	0
CK	0
aver
RI	23.5
GV	11.1667
CK	0
std
RI	36.4733
GV	27.3526
CK	0

## Sheet: root morphology analysis
							root length in different diameter
treatment	length（cm）	average diameter（mm）	volumn（cm3）	number of root tip	number of fork	treatment	0-0.2mm	0.2-0.5mm	0.5-1.0mm	>1.0mm
RI	1460.6	0.535	2.7783	900	6766	RI	404.793	727.321	304.087	24.4025
RI	1481.66	0.541	2.423	960	7240	RI	340.471	668.355	411.008	61.8311
RI	1495.66	0.5288	3.0313	825	7972	RI	346.967	765.986	332.081	50.6253
RI	1526.23	0.533	2.7123	942	6754	RI	431.568	753.559	314.678	26.4285
RI	1484.65	0.545	2.4678	967	6906	RI	346.954	657.796	423.555	56.3443
RI	1501.25	0.521	3.1287	865	7686	RI	346.543	775.837	322.615	56.2524
GV	1174.81	0.4688	2.121	898	4885	GV	545.182	438.201	165.566	25.8608
GV	1322.45	0.4764	1.957	885	5287	GV	494.435	508.133	275.96	43.9212
GV	984.207	0.463	2.192	849	5969	GV	340.519	360.771	232.115	50.8029
GV	1010.83	0.468	2.135	858	5977	GV	345.894	366.983	246.778	51.1729
GV	1209.81	0.4486	1.9744	894	5344	GV	498.842	397.858	267.764	45.3409
GV	1215.54	0.5088	2.1454	879	4905	GV	530.432	446.895	205.899	32.3121
CK	645.33	0.3955	0.973	448	3530	CK	377.183	240.143	24.3899	3.6139
CK	665.394	0.3726	1.165	439	3751	CK	392.432	245.422	21.3442	6.1958
CK	616.497	0.3627	0.934	391	3892	CK	288.698	293.641	30.4905	3.6671
CK	648.922	0.39	0.983	447	3566	CK	367.645	249.655	27.774	3.8473
CK	668.204	0.3721	1.034	432	3752	CK	388.757	245.552	28.7574	5.1385
CK	625.528	0.365	0.944	412	3799	CK	298.555	286.654	34.7483	5.5704
aver						aver
RI	1491.68	0.533967	2.7569	909.833	7220.67	RI	369.549	724.809	351.337	45.9807
GV	1152.94	0.472267	2.08747	877.167	5394.5	GV	459.217	419.807	232.347	41.5685
CK	644.979	0.376317	1.0055	428.167	3715	CK	352.212	260.178	27.9174	4.67217
std						std
RI	21.9856	0.00857943	0.286721	56.7853	510.867	RI	38.6878	50.6163	52.0542	16.3317
GV	130.408	0.0201394	0.0974403	19.7121	486.346	GV	91.8732	55.9125	41.2892	10.2927
CK	20.7915	0.0134187	0.0856849	22.4626	139.625	CK	46.3206	23.5141	4.68313	1.10962

## Sheet: tensile test
	diameter（mm）	force（N）	strength(MPa)			diameter（mm）	force（N）	strength(MPa)			diameter（mm）	force（N）	strength(MPa)
CK1	0.8	11	21.8838		GV1	1.34	28	19.8545		RI1	1.49	38	21.7932
CK2	0.75	8	18.1083		GV2	1.27	25	19.7353		RI2	1.17	23	21.3927
CK3	1	11	14.0056		GV3	0.85	11	19.385		RI3	2.26	78	19.4441
CK4	0.61	7	23.9524		GV4	1.17	22	20.4626		RI4	1.12	21	21.3154
CK5	1.25	21	17.1123		GV5	2.38	69	15.5098		RI5	1.6	34	16.9102
CK6	1.5	27	15.2789		GV6	1.65	34	15.9009		RI6	2.26	78	19.4441
CK7	1.71	32	13.9337		GV7	2.12	53	15.0146		RI7	1.86	55	20.2417
CK8	2.1	44	12.7035		GV8	1.36	28	19.2748		RI8	1.54	45	24.1591
CK9	2.14	48	13.3452		GV9	1.09	19	20.3615		RI9	1.68	49	22.1049
CK10	1.32	21	15.3455		GV10	2.21	68	17.727		RI10	2.31	82	19.5659
CK11	0.75	9	20.3718		GV11	0.8	11	21.8838		RI11	0.89	15	24.1113
CK12	0.9	10	15.719		GV12	0.95	13	18.3403		RI12	1.3	34	25.6155
CK13	1	11	14.0056		GV13	1.15	20	19.255		RI13	0.9	18	28.2942
CK14	1.2	15	13.2629		GV14	1.5	28	15.8448		RI14	1.1	22	23.1498
CK15	1.5	20	11.3177		GV15	1.37	25	16.9593		RI15	1.23	28	23.5645
CK16	0.8	9	17.9049		GV16	1.78	40	16.0742		RI16	1.44	39	23.9469
CK17	1.4	20	12.9922		GV17	1.87	43	15.6565		RI17	1.76	49	20.141
CK18	2	45	14.3239		GV18	1.98	51	16.5634		RI18	1.57	44	22.7281
CK19	0.7	8	20.7876		GV19	1.45	33	19.9843		RI19	1.87	51	18.5694
CK20	0.85	13	22.9095		GV20	1.34	26	18.4363		RI20	1.98	59	19.1616
CK21	1.73522	31.1788	13.1844		GV21	0.897391	14.1427	22.3604		RI21	1.2107	25.8595	22.4624
CK22	1.53006	23.6365	12.8552		GV22	1.849	43.5024	16.2013		RI22	1.31303	28.8186	21.2831
CK23	1.60992	26.5568	13.046		GV23	2.19651	64.8547	17.1153		RI23	1.39637	31.639	20.6601
CK24	1.67651	28.8033	13.0478		GV24	0.801836	12.87	25.4869		RI24	2.16051	74.6541	20.3634
CK25	1.28462	17.4959	13.499		GV25	0.886182	14.1106	22.8775		RI25	0.947785	19.3741	27.4607
CK26	1.46935	21.9736	12.9587		GV26	1.72332	37.3459	16.0111		RI26	1.85606	52.8194	19.5218
CK27	1.89453	38.0941	13.5134		GV27	2.16725	62.3489	16.9013		RI27	0.935277	18.9199	27.5391
CK28	1.30603	18.0525	13.4753		GV28	0.916088	14.8256	22.4931		RI28	1.97545	61.017	19.908
CK29	1.15643	15.0756	14.3531		GV29	1.33895	23.8591	16.9447		RI29	1.78118	49.2029	19.7462
CK30	1.57744	25.9193	13.2626		GV30	0.845829	13.4893	24.0067		RI30	1.88401	54.9905	19.7257
CK31	1.04153	13.0733	15.3445		GV31	1.10964	18.3713	18.9969		RI31	1.90183	55.8504	19.6605
CK32	1.6527	28.0804	13.0896		GV32	2.02434	52.9554	16.4534		RI32	1.45756	34.5589	20.7117
CK33	1.75492	31.9209	13.1969		GV33	0.877461	13.9222	23.0231		RI33	1.10432	23.1722	24.1931
CK34	1.04427	13.4054	15.6519		GV34	1.90228	45.9673	16.1738		RI34	1.25245	27.5655	22.3746
CK35	0.666116	8.0993	23.2412		GV35	2.21554	66.3478	17.2098		RI35	1.94999	58.8427	19.7032
CK36	1.8239	34.4713	13.1937		GV36	1.0491	17.2193	19.9202		RI36	1.24163	26.892	22.2101
CK37	2.09539	48.4639	14.0539		GV37	1.27084	22.3008	17.5812		RI37	1.43809	33.4069	20.567
CK38	1.03595	12.9621	15.3783		GV38	1.8721	44.9543	16.3314		RI38	1.48197	35.3589	20.4989
CK39	1.40443	20.4858	13.2239		GV39	1.81644	41.3316	15.9496		RI39	1.59633	39.5087	19.7404
CK40	1.20884	15.9462	13.8939		GV40	0.832532	13.8569	25.4551		RI40	1.97251	60.3854	19.7607
CK41	0.984558	12.5239	16.45		GV41	1.85495	43.6643	16.1575		RI41	1.88773	54.8578	19.6006
CK42	0.95582	11.3075	15.7589		GV42	1.87666	44.442	16.067		RI42	1.10674	23.3659	24.2886
CK43	0.953716	11.8979	16.655		GV43	0.963525	15.2709	20.9434		RI43	1.89619	55.0121	19.4807
CK44	2.04423	45.398	13.8321		GV44	1.23764	21.0524	17.4995		RI44	1.56778	38.6205	20.006
CK45	1.04221	13.1736	15.4421		GV45	1.51003	29.4098	16.4222		RI45	1.68013	43.8141	19.7622
CK46	1.30724	18.4723	13.7633		GV46	1.47035	28.2595	16.6431		RI46	2.24693	82.3291	20.7628
CK47	0.816324	9.74642	18.6222		GV47	1.31457	23.025	16.9645		RI47	1.61025	40.0443	19.6637
CK48	1.00844	12.6549	15.844		GV48	2.05289	54.8488	16.5709		RI48	1.63648	41.7737	19.8607
CK49	0.997144	12.3151	15.77		GV49	1.09531	18.2509	19.3694		RI49	1.61226	40.7595	19.965
CK50	0.759659	8.65	19.0849		GV50	2.26634	70.5531	17.4895		RI50	1.08982	22.4546	24.0718
CK51	1.74056	31.257	13.1365		GV51	1.9151	46.6075	16.1802		RI51	0.952356	19.8551	27.873
CK52	0.812036	9.39051	18.1321		GV52	2.01184	52.0699	16.3798		RI52	1.46505	34.099	20.2278
CK53	1.89227	37.2743	13.2542		GV53	0.866147	13.5402	22.9801		RI53	1.31314	28.6624	21.1641
CK54	1.23441	16.8708	14.0971		GV54	2.15467	61.6449	16.9061		RI54	2.24646	82.1473	20.7256
CK55	2.03113	44.7646	13.8156		GV55	1.53627	30.5601	16.4866		RI55	1.50281	35.803	20.1847
CK56	1.62138	26.5612	12.8644		GV56	1.69969	36.3239	16.0089		RI56	1.30859	28.9808	21.5482
CK57	0.740694	9.21452	21.3848		GV57	1.3567	24.5995	17.0163		RI57	1.18331	25.2836	22.9907
CK58	1.15097	14.4311	13.8703		GV58	2.03139	53.5006	16.5075		RI58	1.34512	30.1174	21.1937
CK59	1.91662	39.4048	13.658		GV59	0.978398	15.6908	20.8701		RI59	1.68594	43.4971	19.4844
CK60	1.9773	41.5616	13.535		GV60	1.86811	44.713	16.3131		RI60	1.6971	44.3686	19.6141
CK61	1.43616	21.3104	13.1552		GV61	1.74678	38.3502	16.003		RI61	1.21296	25.7829	22.3125
CK62	0.687554	7.93493	21.3717		GV62	1.7869	40.4838	16.1432		RI62	1.04463	21.4932	25.0778
CK63	1.87649	36.8039	13.308		GV63	1.22147	21.5006	18.3481		RI63	1.75412	47.0891	19.4856
CK64	0.710232	8.53744	21.5495		GV64	1.5476	30.5743	16.2537		RI64	1.54658	37.2382	19.8224
CK65	0.773694	9.07746	19.3079		GV65	1.53373	29.7205	16.0867		RI65	1.84768	52.8326	19.7042
CK66	1.05915	13.2756	15.0677		GV66	1.87571	44.5455	16.1207		RI66	1.77854	48.9358	19.6974
CK67	1.55926	25.266	13.2315		GV67	2.25378	69.5597	17.4359		RI67	2.15829	74.6376	20.4008
CK68	1.80688	33.7294	13.154		GV68	0.872424	14.4142	24.1128		RI68	0.941037	18.7008	26.8879
CK69	2.07413	47.1103	13.9429		GV69	2.2165	66.3713	17.2011		RI69	1.8944	55.0722	19.5389
CK70	1.72776	30.2911	12.9199		GV70	1.56009	30.8377	16.1323		RI70	1.90853	55.8262	19.5142
CK71	0.761353	8.80461	19.3396		GV71	2.13329	60.4162	16.903		RI71	2.14826	73.8927	20.3863
CK72	1.76667	32.1266	13.1058		GV72	1.58885	32.0185	16.149		RI72	2.01041	62.8537	19.8002
CK73	0.664343	8.11112	23.3995		GV73	1.71181	36.7145	15.9527		RI73	2.10689	70.3925	20.1908
CK74	1.57966	25.6678	13.0969		GV74	1.86876	44.6147	16.2661		RI74	1.34388	30.137	21.2467
CK75	1.04494	12.6805	14.7864		GV75	1.35627	24.851	17.2014		RI75	2.15967	73.9661	20.1914
CK76	1.5501	24.6241	13.0482		GV76	1.41651	26.7547	16.9774		RI76	1.2306	26.5411	22.3148
CK77	0.929384	11.6488	17.1713		GV77	1.82782	42.3729	16.1485		RI77	2.27214	83.8622	20.6826
CK78	0.975552	11.829	15.8255		GV78	0.854227	13.6345	23.7905		RI78	1.68966	43.8166	19.5411
CK79	1.19012	16.0207	14.4016		GV79	1.47509	27.8566	16.3004		RI79	2.1887	76.5914	20.3572
CK80	1.01885	12.5519	15.3957		GV80	1.05811	17.5329	19.9388		RI80	1.24769	27.0795	22.1482
CK	diameter（mm）	force（N）	strength(MPa)		GV	diameter（mm）	force（N）	strength(MPa)		RI	diameter（mm）	force（N）	strength(MPa)
aver	1.30534	21.0996	15.4785		aver	1.52736	34.0841	18.112		aver	1.59632	43.7178	21.3189
std	0.44489	11.9741	3.05836		std	0.454189	17.085	2.60808		std	0.395722	18.8228	2.31049

## Sheet: hyphae length
treatment	hyphae length（m/g）
RI	3.4375
RI	2.94643
RI	2.94643
RI	3.92857
RI	3.4375
RI	3.92857
GV	3.4375
GV	2.94643
GV	3.92857
GV	2.94643
GV	3.92857
GV	3.92857
CK	0
CK	0
CK	0
CK	0
CK	0
CK	0
aver
RI	3.4375
GV	3.51935
CK	0
std
RI	0.439228
GV	0.482818
CK	0

## Sheet: tg eeg
treatment	TG	EEG
RI	2.28046	0.859514
RI	2.20581	0.897414
RI	2.19752	0.840563
RI	2.1436	0.867635
RI	2.21411	0.896061
RI	2.17263	0.881171
GV	2.47538	0.921779
GV	2.42561	0.935315
GV	2.23899	0.954266
GV	2.35096	0.939376
GV	2.2929	0.915011
GV	2.27631	0.908243
CK	1.87818	0.740397
CK	1.845	0.660534
CK	1.83671	0.678131
CK	1.83256	0.665949
CK	1.89892	0.678131
CK	1.80768	0.659181
aver
RI	2.20236	0.873726
GV	2.34336	0.928998
CK	1.84984	0.680387
std
RI	0.0460632	0.0221553
GV	0.0918553	0.0171147
CK	0.0331171	0.0305406

## Sheet: aggregate
	water stable aggregate (%)
treatment	>5 mm	5—2 mm	2—1 mm	1—0.5 mm	0.5—0.25 mm	>0.25 mm	＜0.25 mm	MWD	GMD
RI	6.626	8.448	3.478	6.182	5.68	30.414	69.586	0.999447	0.281661
RI	6.422	8.192	3.442	6.01	5.708	29.774	70.226	0.974262	0.275931
RI	6.14	7.472	4.226	5.884	7.702	31.424	68.576	0.944142	0.276924
GV	6.222	6.412	3.64	5.422	6.68	28.376	71.624	0.900915	0.259229
GV	6.262	5.024	2.428	4.252	6.684	24.65	75.35	0.833052	0.235583
GV	6.542	4.38	2.728	4.642	6.58	24.872	75.128	0.83827	0.236363
CK	1.862	5.512	3.824	3.87	6.028	21.096	78.904	0.54019	0.204141
CK	1.712	4.926	3.83	3.506	7.934	21.908	78.092	0.511923	0.201887
CK	1.422	5.884	3.746	4.156	8.024	23.232	76.768	0.526	0.20816
aver
RI	6.396	8.03733	3.71533	6.02533	6.36333	30.5373	69.4627	0.972618	0.278172
GV	6.342	5.272	2.932	4.772	6.648	25.966	74.034	0.857413	0.243725
CK	1.66533	5.44067	3.8	3.844	7.32867	22.0787	77.9213	0.526038	0.204729
std
RI	0.244041	0.506049	0.442616	0.149591	1.1594	0.831885	0.831885	0.0276892	0.0030618
GV	0.174356	1.03845	0.631227	0.595735	0.0589237	2.09007	2.09007	0.0377645	0.0134328
CK	0.223681	0.482967	0.0468615	0.325779	1.12731	1.07818	1.07818	0.0141338	0.0031774
